# Supplementary material for: Rifaximin as a Potential Treatment for IgA Nephropathy in a Humanized Mice Model
Source: J Pers Med. 2021 Apr 16;11(4):309. doi: 10.3390/jpm11040309 (PMC8072762; doi:10.3390/jpm11040309)
Supplement: Supplementary file 1 [file jpm-11-00309-s001.zip]

Archive with 1 entries (1 files):
- jpm-1136518-supplementary.pdf
